# Supplementary material for: Mechanism Analysis of Antimicrobial Peptide NoPv1 Related to Potato Late Blight through a Computer-Aided Study
Source: Int J Mol Sci. 2024 May 13;25(10):5312. doi: 10.3390/ijms25105312 (PMC11121460; doi:10.3390/ijms25105312)
Supplement: Supplementary file 1 [file ijms-25-05312-s001.zip]

Archive with 3 entries (3 files):
- supporting information.pdf
- Video S1. Transmembrane animations of DP1.mp4
- Video S2. Transmembrane animations of DP2.mp4
